# Supplementary material for: Nutrient acquisition of an underground and mycoheterotrophic orchid
Source: AoB Plants. 2026 Jun 2;18(3):plag027. doi: 10.1093/aobpla/plag027 (PMC13267144; doi:10.1093/aobpla/plag027)
Supplement: plag027_Supplementary_Data [file plag027_supplementary_data.zip]

Archive with 2 entries (2 files):
- Pogoniopsis_data.csv
- Pogoniopsis_iso_data.r
