# Supplementary material for: Nutrient acquisition of an underground and mycoheterotrophic orchid
Source: AoB Plants. 2026 Jun 2;18(3):plag027. doi: 10.1093/aobpla/plag027 (PMC13267144; doi:10.1093/aobpla/plag027)
Supplement: plag027_Supplementary_Data [file plag027_supplementary_data.zip › Pogoniopsis_data.csv]

Type	Section	Site	d15N	d13C
Pogoniopsis schenckii	Floem	Poço do Pito	13.4755875325768	-27.4622273285205
Pogoniopsis schenckii	Floem	Poço do Pito	13.5216390704788	-26.5130058922555
Pogoniopsis schenckii	Floem	Pirapitinga	11.616082690435	-27.2837544118958
Pogoniopsis schenckii	Floem	Pirapitinga	14.4445389085367	-27.0742729389869
Pogoniopsis schenckii	Floem	Poço do Pito	11.7810599004247	-27.5980781224922
Pogoniopsis schenckii	Floem	São Lourenço	12.1697024330682	-22.8244682646769
Pogoniopsis schenckii	Floem	São Lourenço	14.1014170803132	-23.5921349414142
Pogoniopsis schenckii	Floem	São Lourenço	11.7602607153686	-23.5720717523689
Pogoniopsis schenckii	Floem	São Lourenço	11.5742070789277	-24.0572335276528
Pogoniopsis schenckii	Floem	São Lourenço	11.3287550636953	-23.7301316209182
Pogoniopsis schenckii	Floem	São Lourenço	11.6369786658777	-23.7809940364836
Pogoniopsis schenckii	Floem	São Lourenço	11.9003998319415	-23.0068128094109
Pogoniopsis schenckii	Floem	Pirapitinga	11.7209601850387	-26.2754288669251
Pogoniopsis schenckii	Floem	Pirapitinga	10.1708245465627	-26.5649965211018
Pogoniopsis schenckii	Floem	Pirapitinga	11.832967039507	-26.8809867324423
Pogoniopsis schenckii	Floem	Pirapitinga	11.2566913494148	-25.8015406409821
Pogoniopsis schenckii	Floem	Pirapitinga	12.1879317598999	-28.1915114561085
Pogoniopsis schenckii	Floem	Poço do Pito	12.2769824951262	-27.1665837016442
Pogoniopsis schenckii	Floem	Poço do Pito	11.3300048604115	-28.6455934190909
Pogoniopsis schenckii	Floem	Poço do Pito	11.6649086113226	-27.8340163780794
Pogoniopsis schenckii	Floem	Poço do Pito	11.2461919724318	-28.1176287730336
Pogoniopsis schenckii	Floem	Poço do Pito	11.3640964598328	-26.8794078177867
Pogoniopsis schenckii	Floem	Poço do Pito	13.3867858090302	-26.9136743853676
Pogoniopsis schenckii	Floem	Poço do Pito	13.6938744324861	-26.7090282944087
Pogoniopsis schenckii	Floem	Poço do Pito	10.9912364972968	-28.0312817302094
Pogoniopsis schenckii	Floem	Poço do Pito	13.4308512171876	-27.4548075327111
Pogoniopsis schenckii	Fruit	São Lourenço	12.9368279830163	-23.3968656366117
Pogoniopsis schenckii	Fruit	São Lourenço	14.494424989345	-23.7581792038053
Pogoniopsis schenckii	Fruit	São Lourenço	12.6301289633325	-22.9470561062262
Pogoniopsis schenckii	Fruit	São Lourenço	12.0913076211246	-23.1121047231123
Pogoniopsis schenckii	Fruit	São Lourenço	13.9254752091639	-23.8797267146744
Photosynthetic plants	Floem	São Lourenço	-1.87890453376135	-35.8132364026702
Photosynthetic plants	Floem	São Lourenço	0.159970842315624	-31.1952193888159
Photosynthetic plants	Floem	São Lourenço	3.96657929178303	-34.213767489116
Photosynthetic plants	Floem	São Lourenço	1.18236758654175	-35.1850901737372
Photosynthetic plants	Floem	São Lourenço	2.21782205492594	-32.9982384379146
Photosynthetic plants	Floem	São Lourenço	-2.7068274506343	-28.8021518206789
Photosynthetic plants	Floem	São Lourenço	-9.21998730323832	-29.2812382716474
Photosynthetic plants	Floem	São Lourenço	0.093708801376183	-30.050869981799
Photosynthetic plants	Floem	São Lourenço	-0.558007325012413	-35.4264113378979
Photosynthetic plants	Floem	São Lourenço	0.166520064484391	-31.7125938066588
Photosynthetic plants	Floem	São Lourenço	-0.5265633534954	-32.9390491941481
Photosynthetic plants	Floem	São Lourenço	-1.71893056140792	-32.9935314101334
Photosynthetic plants	Floem	Pirapitinga	3.48606202132212	-30.9037386892796
Photosynthetic plants	Floem	Pirapitinga	3.64065123779575	-33.8771706444719
Photosynthetic plants	Floem	Pirapitinga	1.01923165885022	-29.3050696337374
Photosynthetic plants	Floem	Pirapitinga	3.16505712907883	-33.9580361736053
Photosynthetic plants	Floem	Poço do Pito	0.089532411612577	-33.2338729218908
Photosynthetic plants	Floem	Poço do Pito	2.85548606436659	-33.350533491943
Photosynthetic plants	Floem	Poço do Pito	1.53112071827104	-34.8299147645799
Photosynthetic plants	Floem	Poço do Pito	1.95913839211515	-33.2870595668989
Photosynthetic plants	Floem	Poço do Pito	-1.57434085244341	-31.9938084058431
Photosynthetic plants	Floem	Poço do Pito	0.837288035104507	-30.1444784432885
Photosynthetic plants	Floem	Poço do Pito	-0.260614683266371	-31.1072186483425
Photosynthetic plants	Floem	Poço do Pito	0.254983433161148	-32.7514771546953
Photosynthetic plants	Floem	Poço do Pito		-33.3320216507744
Photosynthetic plants	Floem	Poço do Pito	0.588078213333469	-32.5320197234708
Photosynthetic plants	Floem	Poço do Pito	1.9007073360007	-30.5388456152295
Photosynthetic plants	Floem	Poço do Pito		-32.364097613163
Photosynthetic plants	Floem	Poço do Pito		-31.8616539832344
Photosynthetic plants	Floem	Poço do Pito		-32.5390246156387
Photosynthetic plants	Floem	Pirapitinga		-31.3065906424812
Photosynthetic plants	Floem	Pirapitinga		-34.710139425011
Photosynthetic plants	Floem	Pirapitinga		-31.6708912894145
Photosynthetic plants	Floem	Pirapitinga		-32.5293026183637
Photosynthetic plants	Floem	Pirapitinga		-32.6275675213856
Photosynthetic plants	Floem	Pirapitinga		-30.6255470101082
Photosynthetic plants	Floem	Pirapitinga		-32.8108557595924
Photosynthetic plants	Floem	Pirapitinga		-33.7091049749581
Photosynthetic plants	Floem	Pirapitinga		-32.9955418885014
Photosynthetic plants	Floem	Pirapitinga		-33.3775077000968
Photosynthetic plants	Floem	Pirapitinga	1.49280692700584	-28.5520185671161
Photosynthetic plants	Floem	Pirapitinga		-32.6702239580522
Photosynthetic plants	Floem	Pirapitinga		-32.3757598170308
Photosynthetic plants	Floem	Pirapitinga		-31.4498089665318
Photosynthetic plants	Floem	Pirapitinga		-30.6689757021358
Photosynthetic plants	Floem	Pirapitinga		-29.7685724916375
Photosynthetic plants	Floem	Pirapitinga	0.625761411987315	-32.1526312751788
Photosynthetic plants	Floem	Pirapitinga	-3.48171800061822	-31.693122902303
Photosynthetic plants	Floem	Pirapitinga	3.45896364982949	-31.7054686429625
Photosynthetic plants	Floem	Pirapitinga	-1.50359101476745	-29.5006953938426
Photosynthetic plants	Floem	Pirapitinga	6.65224662053684	-30.9578056707019
Photosynthetic plants	Floem	Pirapitinga	-1.21198673475005	-35.4407469905982
Photosynthetic plants	Floem	Pirapitinga	2.3813707794003	-32.0866625926771
Photosynthetic plants	Floem	Pirapitinga	0.585381856732479	-35.3024503315671
Photosynthetic plants	Floem	Pirapitinga	-0.685853244634199	-27.4892426515644
Photosynthetic plants	Floem	Pirapitinga	5.52956483075527	-30.3229208266043
Photosynthetic plants	Floem	Pirapitinga	1.6571423183731	-33.6592359648028
Photosynthetic plants	Floem	Pirapitinga	-1.00835607714534	-28.8124635205937
Photosynthetic plants	Floem	Pirapitinga	-3.42736468505691	-33.0375823158867
Photosynthetic plants	Floem	Pirapitinga	-0.488779040125306	-29.6546392926074
Photosynthetic plants	Floem	Pirapitinga	0.313651229234225	-29.6761998663001
Photosynthetic plants	Floem	Pirapitinga	-2.76206976652224	-33.6437544397046
Photosynthetic plants	Floem	Pirapitinga	0.60089401192848	-32.3596677341866
Photosynthetic plants	Floem	Pirapitinga	-2.27392316325131	-32.1208118920577
Photosynthetic plants	Floem	Pirapitinga	0.347778471209924	-31.331713216887
Photosynthetic plants	Floem	Poço do Pito	-1.33611504857445	-34.9989809465136
Photosynthetic plants	Floem	Poço do Pito	1.70524282432524	-33.6241957243358
Photosynthetic plants	Floem	Poço do Pito	-3.14173431301705	-33.9584148276018
Photosynthetic plants	Floem	Poço do Pito	-0.720771539206661	-34.1395133628538
Photosynthetic plants	Floem	Poço do Pito	-1.72228999413174	-32.9856262610438
Photosynthetic plants	Floem	Poço do Pito	-1.60838007932729	-31.8036000168295
Photosynthetic plants	Floem	Poço do Pito	-7.27350981034531	-32.0641682141023
Photosynthetic plants	Floem	Poço do Pito	1.49689593324542	-29.3797751309152
Litter	Powder	São Lourenço	0.282582271517768	-31.1881965094674
Litter	Powder	São Lourenço	2.14457905118884	-31.0102716876496
Litter	Powder	São Lourenço	0.202270393930819	-31.1191531240379
Litter	Powder	São Lourenço	0.40846393538204	-31.133814560773
Litter	Powder	São Lourenço	0.683831080711474	-30.838466521482
Litter	Powder	São Lourenço	-0.290582099246625	-31.0699365827049
Litter	Powder	São Lourenço	-0.08973247438116	-31.5340808837732
Litter	Powder	São Lourenço	0.322850573387762	-31.1191860463388
Litter	Powder	São Lourenço	0.373394926862304	-31.7820052447422
Litter	Powder	São Lourenço	3.07926772571477	-30.986650183933
Litter	Powder	São Lourenço	0.384628007099829	-30.7713024298386
Litter	Powder	São Lourenço	-0.034381460892801	-31.0331328003213
Litter	Powder	Pirapitinga	0.907800275639315	-31.2460816380186
Litter	Powder	Pirapitinga	1.34587899917837	-31.3184833873402
Litter	Powder	Pirapitinga	1.62677148522595	-30.8144852550025
Litter	Powder	Pirapitinga	1.21727531247138	-31.5998510690178
Litter	Powder	Pirapitinga	1.82453453178995	-31.2370657517518
Litter	Powder	Pirapitinga	1.55839843882115	-31.2023616422195
Litter	Powder	Poço do Pito	0.020933315588542	-31.9844165805737
Litter	Powder	Poço do Pito	0.973778280058366	-31.5306431386218
Litter	Powder	Poço do Pito	0.39990755758718	-31.4368873631473
Litter	Powder	Poço do Pito	0.101943167288732	-31.4877926978337
Litter	Powder	Poço do Pito	0.922311113533937	-31.4198970772455
Soil	Powder	Poço do Pito	2.45249724685065	-28.5158620482462
Soil	Powder	Poço do Pito	0.468289319099679	-27.9123867468726
Soil	Powder	Pirapitinga	3.12356049109356	-28.3966701451065
Soil	Powder	Poço do Pito	1.49018674281604	-29.4512346962781
Soil	Powder	Pirapitinga	4.19692401249504	-27.2567551847748
Soil	Powder	São Lourenço	2.27205497568925	-27.9110337243329
Soil	Powder	São Lourenço	1.55551982917521	-28.2422911942645
Soil	Powder	São Lourenço	2.39358231199244	-27.4735121135647
Soil	Powder	São Lourenço	1.97906071853139	-28.0576824269136
Soil	Powder	São Lourenço	2.38871677456479	-27.8429032929587
Soil	Powder	São Lourenço	2.24033855699171	-27.8850842767224
Soil	Powder	São Lourenço	1.89578912180129	-27.8747859875271
Soil	Powder	São Lourenço	1.30107022306473	-28.2954288850421
Soil	Powder	São Lourenço	2.04377584490688	-27.725340481724
Soil	Powder	São Lourenço	2.80240177598769	-27.8335265829617
Soil	Powder	São Lourenço	1.76638728208998	-28.0086900279997
Soil	Powder	São Lourenço	1.36390187077189	-28.1106445481349
Soil	Powder	Pirapitinga	3.59154137061796	-28.7620497620669
Soil	Powder	Pirapitinga	2.91993052065109	-29.0946834185699
Soil	Powder	Pirapitinga	3.74649641370042	-28.7999189711281
Soil	Powder	Pirapitinga	3.000319756371	-29.1353751246232
Soil	Powder	Pirapitinga	3.19129093047391	-28.5776796431713
Soil	Powder	Pirapitinga	3.6098436523256	-28.9629897071957
Soil	Powder	Pirapitinga	3.52421532409785	-29.0961540022718
Soil	Powder	Poço do Pito	3.05404659125818	-29.6123609652077
Soil	Powder	Poço do Pito	3.89648767737472	-29.4241846931836
Soil	Powder	Poço do Pito	3.27296314242522	-30.0244578846837
Soil	Powder	Poço do Pito	3.69661176128683	-29.19313426171
