# Supplementary material for: Nutrient acquisition of an underground and mycoheterotrophic orchid
Source: AoB Plants. 2026 Jun 2;18(3):plag027. doi: 10.1093/aobpla/plag027 (PMC13267144; doi:10.1093/aobpla/plag027)
Supplement: plag027_Supplementary_Data [file plag027_supplementary_data.zip › Pogoniopsis_iso_data.r]

###################################################################
########### Script Denisele: Isótopos (Mauro Brum) ################
###################################################################
# Documentação do simmr: https://cran.r-project.org/web/packages/simmr/vignettes/simmr.html

# ---- 1. Carregar Pacotes ----
library(tidyverse)    # Inclui ggplot2, dplyr, tidyr e purrr
library(simmr)
library(nlme)
library(emmeans)
library(multcomp)
library(multcompView) # Obrigatório para rodar cld() no emmeans moderno
library(gridExtra)

# ---- 2. Configurações Iniciais e Dados ----
getwd()
setwd("C:/Users/mauro/OneDrive/Documents/Mauro_Brum/Arquivos_R")## Getting data
dt <- read.csv(file = "denisele_data.csv", header = TRUE, sep = ",")

# Organizar os níveis do Fator Type de forma consistente
dt$Type <- factor(dt$Type, levels = c("Pogoniopsis schenckii", "Photosynthetic plants", "Litter", "Soil"))
dt$Site <- factor(dt$Site)

# Visualizar estrutura
head(dt)
str(dt)

# =================================================================
# ---- 3. Análise Exploratória e Modelagem Estatística (GLS) ----
# =================================================================

# ---- 3.1 Gráfico e Modelo para d13C ----
y_lab_c <- expression(paste(delta^13, "C (\u2030)"))

d13C_plot <- ggplot(dt, aes(x = Site, y = d13C)) +
  geom_boxplot(outlier.shape = 16, fill = "gray95") +
  labs(y = y_lab_c, x = "Sítio") +
  facet_grid(Type ~ ., scales = "free_y") +
  theme_bw() + # theme_bw limpa o código visual eliminando parâmetros manuais repetitivos
  theme(
    text = element_text(size = 12),
    strip.background = element_blank(),
    strip.text.y = element_text(size = 12, face = "italic", colour = "black"),
    panel.grid.major = element_line(colour = "gray90"),
    panel.grid.minor = element_blank(),
    axis.text = element_text(colour = "black", size = 10)
  )
d13C_plot

# Loop Estatístico Dinâmico para d13C por Type (Imune a inversão de linhas)
res_d13C <- data.frame()
for (t in levels(dt$Type)) {
  dt_sub <- subset(dt, Type == t)
  if (nrow(dt_sub) > 0) {
    model <- gls(d13C ~ Site, data = dt_sub, na.action = na.omit)
    a <- anova(model)
    
    # Extrai contrastes pós-hoc de médias estimadas
    ass <- emmeans(model, ~ Site)
    res_ss <- as.data.frame(cld(ass, Letters = letters))
    
    # Vincula os metadados de forma segura
    res_ss$Type <- t
    res_ss$F_value <- a$`F-value`[2]
    res_ss$p_value <- a$`p-value`[2]
    
    res_d13C <- rbind(res_d13C, res_ss)
  }
}
print("--- Resultados GLS d13C por Tipo e Sítio ---")
print(res_d13C)


# ---- 3.2 Gráfico e Modelo para d15N ----
y_lab_n <- expression(paste(delta^15, "N (\u2030)"))

d15N_plot <- ggplot(dt, aes(x = Site, y = d15N)) +
  geom_boxplot(outlier.shape = 16, fill = "gray95") +
  labs(y = y_lab_n, x = "Sítio") +
  facet_grid(Type ~ ., scales = "free_y") +
  theme_bw() +
  theme(
    text = element_text(size = 12),
    strip.background = element_blank(),
    strip.text.y = element_text(size = 12, face = "italic", colour = "black"),
    panel.grid.major = element_line(colour = "gray90"),
    panel.grid.minor = element_blank(),
    axis.text = element_text(colour = "black", size = 10)
  )
d15N_plot

# Loop Estatístico Dinâmico para d15N por Type
res_d15N <- data.frame()
for (t in levels(dt$Type)) {
  dt_sub <- subset(dt, Type == t)
  if (nrow(dt_sub) > 0) {
    model <- gls(d15N ~ Site, data = dt_sub, na.action = na.omit)
    a <- anova(model)
    
    ass <- emmeans(model, ~ Site)
    res_ss <- as.data.frame(cld(ass, Letters = letters))
    
    res_ss$Type <- t
    res_ss$F_value <- a$`F-value`[2]
    res_ss$p_value <- a$`p-value`[2]
    
    res_d15N <- rbind(res_d15N, res_ss)
  }
}
print("--- Resultados GLS d15N por Tipo e Sítio ---")
print(res_d15N)

# Exibir os boxplots exploratórios lado a lado
grid.arrange(d13C_plot, d15N_plot, ncol = 2)


# =================================================================
# ---- 4. Modelo de Mistura Isotópica Global (simmr) ----
# =================================================================

# 4.1 Preparação dos dados do Consumidor (Mistura)
mix_data <- dt %>% filter(Type == "Pogoniopsis schenckii")
mix      <- as.matrix(mix_data[, c("d13C", "d15N")])
colnames(mix) <- c("d13C", "d15N")

# 4.2 Preparação Dinâmica das Fontes (Global) via tidyverse
# Elimina a necessidade de calcular médias individuais "na mão" para cada tipo
fontes_global <- dt %>%
  filter(Type != "Pogoniopsis schenckii") %>%
  group_by(Type) %>%
  summarise(
    mean_C  = mean(d13C, na.rm = TRUE),
    mean_N  = mean(d15N, na.rm = TRUE),
    sd_C    = sd(d13C, na.rm = TRUE),
    sd_N    = sd(d15N, na.rm = TRUE),
    .groups = "drop"
  )

s_names <- as.character(fontes_global$Type)
s_means <- as.matrix(fontes_global[, c("mean_C", "mean_N")])
s_sds   <- as.matrix(fontes_global[, c("sd_C", "sd_N")])

# 4.3 Carregar e rodar simmr Global
simmr_in <- simmr_load(
  mixtures     = mix, 
  source_names = s_names, 
  source_means = s_means, 
  source_sds   = s_sds
)

# Plot no Isoespaço Global
plot(simmr_in, xlab = y_lab_c, ylab = y_lab_n, title = 'Isospace Plot: Dados Globais')

# Executar MCMC Global
simmr_out <- simmr_mcmc(simmr_in)
plot(simmr_out)

compare_sources(simmr_out,  source_names = c("Photosynthetic plants",'Soil','Litter'))

###################################################################
########### Figura Final Artigo                       #############
###################################################################

library(tidyverse)
library(patchwork) # Excelente para combinar painéis (a, b, c, d) mantendo o alinhamento
library(car)       # Caso precise para elipses estatísticas

# ---- 0. Definição das Cores e Símbolos (Garante a Consistência) ----
# Mapeando exatamente o padrão da imagem original:
cores_tipo <- c(
  "Pogoniopsis schenckii" = "#0B1D8A",     # Azul escuro
  "Photosynthetic plants" = "#0D5213",     # Verde escuro
  "Litter"                = "#E68A00",     # Laranja/Bronze
  "Soil"                  = "#7F7F7F"      # Cinza escuro
)

shapes_tipo <- c(
  "Pogoniopsis schenckii" = 21, # Círculo preenchível
  "Photosynthetic plants" = 22, # Quadrado preenchível
  "Litter"                = 23, # Losango preenchível
  "Soil"                  = 24  # Triângulo preenchível
)

# Paleta específica para as barras de proporção do simmr (Painel D)
cores_simmr <- c("Litter" = "#F2C280", "Photosynthetic plants" = "#80A883", "Soil" = "#808080")

# Expressões para os eixos isotópicos
y_lab_c <- expression(paste(delta^13, "C (\u2030)"))
y_lab_n <- expression(paste(delta^15, "N (\u2030)"))

# ---- 1. Painel A: d13C por Sítio (Linhas Verticais de Média Global) ----
# Para fazer as linhas tracejadas de fundo, calculamos a média global de cada tipo:
medias_globais <- dt %>% 
  group_by(Type) %>% 
  summarise(m13C = mean(d13C, na.rm=TRUE), m15N = mean(d15N, na.rm=TRUE))


plot_a <- ggplot(dt, aes(y = Site, x = d13C, color = Type, fill = Type, shape = Type)) +
  # Linhas tracejadas verticais baseadas nas médias globais de cada grupo
  geom_vline(data = medias_globais, aes(xintercept = m13C, color = Type), linetype = "dashed", size = 0.8) +
  # Pontos com barras de erro padrão (ou desvio padrão) calculados dinamicamente
  stat_summary(fun.data = mean_sdl, fun.args = list(mult = 1), geom = "errorbarh", color = "black", height = 0, size = 0.5) +  stat_summary(fun = mean, geom = "point", size = 4, color = "black", stroke = 0.8) +
  labs(title = "a)", x = y_lab_c, y = "Site") +
  scale_color_manual(values = cores_tipo) +
  scale_fill_manual(values = cores_tipo) +
  scale_shape_manual(values = shapes_tipo) +
  theme_bw() +
  theme(text = element_text(size = 12), panel.grid = element_blank(), legend.position = "none")
plot_a

# ---- 2. Painel B: d15N por Sítio ----
plot_b <- ggplot(dt, aes(y = Site, x = d15N, color = Type, fill = Type, shape = Type)) +
  geom_vline(data = medias_globais, aes(xintercept = m15N, color = Type), linetype = "dashed", size = 0.8) +
  stat_summary(fun.data = mean_sdl, fun.args = list(mult = 1), geom = "errorbarh", color = "black", height = 0, size = 0.5) +  stat_summary(fun = mean, geom = "point", size = 4, color = "black", stroke = 0.8) +
  stat_summary(fun = mean, geom = "point", size = 4, color = "black", stroke = 0.8) +
  labs(title = "b)", x = y_lab_n, y = "Site") +
  scale_color_manual(values = cores_tipo) +
  scale_fill_manual(values = cores_tipo) +
  scale_shape_manual(values = shapes_tipo) +
  theme_bw() +
  theme(text = element_text(size = 12), panel.grid = element_blank(), legend.position = "none")
plot_b

# ---- 3. Painel C: Isoespaço com Elipses de Confiança ----
plot_c <- ggplot(dt, aes(x = d13C, y = d15N, color = Type, fill = Type, shape = Type)) +
  # Plota as observações individuais
  geom_point(size = 3, color = "black", stroke = 0.8) +
  # Adiciona elipses normais de dados (nível de confiança de 95% para os grupos)
  stat_ellipse(aes(linetype = Type), type = "norm", size = 0.8, show.legend = FALSE) +
  labs(title = "c)", x = y_lab_c, y = y_lab_n) +
  scale_color_manual(values = cores_tipo) +
  scale_fill_manual(values = cores_tipo) +
  scale_shape_manual(values = shapes_tipo) +
  scale_linetype_manual(values = c("solid", "dashed", "dashed", "dashed")) + # Ajuste visual das linhas das elipses
  theme_bw() +
  theme(text = element_text(size = 12), panel.grid = element_blank(), legend.position = "none")

plot_c

# ---- 4. Painel D: Proporções do simmr (Boxplot Posterior) ----

# MODO SEGURO VIA EXTENÇÃO DE BOXPLOT:
# Se o R não deixa acessar a matriz, nós geramos o objeto de plot oficial do simmr
# e extraímos a tabela de dados limpa que ele calculou internamente!
plot_nativo_simmr <- plot(simmr_out, type = 'boxplot')

# Extrai o data.frame que o próprio simmr estruturou para o ggplot
df_box <- plot_nativo_simmr$data

# O simmr nativo chama a coluna de fontes de "Source" ou "Group". 
# Vamos garantir que o nome da coluna seja "Sources" para o nosso script:
if("Source" %in% colnames(df_box)) {
  df_box <- df_box %>% rename(Sources = Source)
}
if("Group" %in% colnames(df_box)) {
  df_box <- df_box %>% rename(Sources = Group)
}
if("Value" %in% colnames(df_box)) {
  df_box <- df_box %>% rename(Proportion = Value)
}

# Força a ordem exata do eixo X idêntica à sua figura original
df_box$Sources <- factor(df_box$Sources, levels = c("Litter", "Photosynthetic plants", "Soil"))

# Plota o painel D customizado com a sua paleta de cores original
plot_d <- ggplot(df_box, aes(x = Sources, y = Proportion, fill = Sources)) +
  geom_boxplot(outlier.size = 1, outlier.colour = "gray50", outlier.alpha = 0.6) +
  labs(title = "d)", x = "Sources", y = "Proportion") +
  scale_y_continuous(limits = c(0, 1), breaks = seq(0, 1, 0.25), labels = c("0.00", "0.25", "0.50", "0.75", "1.00")) +
  scale_fill_manual(values = cores_simmr) + 
  theme_bw() +
  theme(
    text = element_text(size = 12), 
    panel.grid = element_blank(),
    legend.position = "none"
  )

plot_d

# =================================================================
# ---- 5. Montagem Final e Alinhamento da Legenda ----
# =================================================================

# Criamos um plot fantasma ou resgatamos a legenda principal isolada de qualquer painel
legenda_compartilhada <- ggplot(dt, aes(x = d13C, y = d15N, color = Type, fill = Type, shape = Type)) +
  geom_point(size = 4, color = "black", stroke = 0.8) +
  scale_color_manual(values = cores_tipo) +
  scale_fill_manual(values = cores_tipo) +
  scale_shape_manual(values = shapes_tipo) +
  theme_minimal() +
  theme(
    legend.position = "bottom",
    legend.title = element_text(size = 12, face = "bold"),
    legend.text = element_text(size = 11, face = c("italic", "plain", "plain", "plain")) # Itálico apenas no Pogoniopsis
  ) +
  labs(fill = "Type", color = "Type", shape = "Type")

# Coleta a legenda
legenda_final <- cowplot::get_legend(legenda_compartilhada)

# Une os painéis usando a sintaxe lógica fantástica do pacote 'patchwork'
layout_paineis <- (plot_a + plot_b) / (plot_c + plot_d)

# Desenha a figura perfeitamente alinhada com a legenda horizontal abaixo
figura_final <- layout_paineis / legenda_final + plot_layout(heights = c(1, 1, 0.1))

# Renderiza na tela
print(figura_final)

# Salva em altíssima resolução para submissão (TIFF ou JPG 300DPI)
ggsave("Denisele_Figure_Reconstructed.jpg", plot = figura_final, width = 10, height = 10, dpi = 300)
